# Supplementary material for: Muscle cell identity requires Pax7-mediated lineage-specific DNA demethylation
Source: BMC Biol. 2016 Apr 13;14:30. doi: 10.1186/s12915-016-0250-9 (PMC4831197; doi:10.1186/s12915-016-0250-9)
Supplement: Additional file 10: — Individual gene expression values normalized by a reference gene are shown for the two or three biological replicates analysed. (XLSX 49 kb) [file 12915_2016_250_MOESM10_ESM.xlsx]

## Sheet: Sheet1
Additional file 10
Supporting Data for Figures 1, 2 and Supplementary Figure 2: Individual gene expression values normalized with 18S. Two independent samples were analyzed.
	Sample	Pax3	Pax7	MyoD	Myog	Mrf4	Ckm	Myh1	Myh4	Myh8	Pou5f1	Dppa4
	ESC 1	N.D.	N.D.	N.D.	N.D.	N.D.	N.D.	N.D.	N.D.	N.D.	13.9544	0.0352
	ESC 2	N.D.	N.D.	N.D.	N.D.	N.D.	N.D.	N.D.	N.D.	N.D.	18.2621	0.0284
	MB 1	8.412e-05	0.0003397	0.00012242	0.045594	0.000113	N.D.	8.2859e-06	N.D.	0.000217	N.D.	N.D.
	MB 2	8.008e-05	0.0002983	0.00010758	0.044406	0.000119	N.D.	8.1141e-06	N.D.	0.00108	N.D.	N.D.
	MT 1	0.000122	0.0001767	5.075e-05	0.1483	0.00291	0.0187	5.958e-05	N.D.	0.0106	N.D.	N.D.
	MT 2	7.48e-05	0.0001353	4.625e-05	0.1189	0.000565	0.0157	5.282e-05	N.D.	0.00756	N.D.	N.D.
	MF 1	N.D.	6.845e-05	5.8447e-06	0.00420775	0.01026	0.3095	0.000209697	0.000311282	0.01513	N.D.	N.D.
	MF 2	N.D.	5.815e-05	5.1603e-06	0.00344225	0.00912	0.2615	0.000188752	0.000281718	0.01047	N.D.	N.D.
	NPC 1	0.000131229	N.D.	N.D.	N.D.	N.D.	N.D.	N.D.	N.D.	N.D.	N.D.	N.D.
	NPC 2	0.000188874	N.D.	N.D.	N.D.	N.D.	N.D.	N.D.	N.D.	N.D.	N.D.	N.D.
	HL 1	0.000316391	N.D.	N.D.	N.D.	N.D.	N.D.	N.D.	4.27e-05	0.004187	N.D.	N.D.
	HL 2	0.000207652	N.D.	N.D.	N.D.	N.D.	N.D.	N.D.	6.79e-05	0.005993	N.D.	N.D.
	MEF 1	2.4237e-05	N.D.	N.D.	N.D.	N.D.	N.D.	N.D.	N.D.	N.D.	N.D.	N.D.
	MEF 2	1.84725e-05	N.D.	N.D.	N.D.	N.D.	N.D.	N.D.	N.D.	N.D.	N.D.	N.D.
	N.D. Non detected
Supporting Data for Figure 3: Individual gene expression values normalized with GAPDH expression and scaled relative to iPax7 myogenic precursors (day 10 + Dox) set to 1 for Pax7, Pax3, Myf5, MyoD, Myog, Ckm and Myh8 genes. For Pou5f1 and Dppa4 genes the expression values were scaled relative to iPax7 ESC set to 1. Three independent experiments were analyzed (A, B and C) and two primary myoblasts…
	Sample	Pax7	Pax3	Myf5	MyoD	Myog	Ckm	Myh8	Pou5f1	Dppa4
	iPax7 ESC A	N.D.	N.D.	N.D.	N.D.	N.D.	N.D.	N.D.	1	1
	iPax7 ESC B	N.D.	N.D.	N.D.	N.D.	N.D.	N.D.	N.D.	1	1
	iPax7 ESC C	N.D.	N.D.	N.D.	N.D.	N.D.	N.D.	N.D.	1	1
	day3 A	N.D.	N.D.	N.D.	N.D.	N.D.	N.D.	N.D.	0.326683	0.316667
	day3 B	N.D.	N.D.	N.D.	N.D.	N.D.	N.D.	N.D.	0.254624	0.348571
	day3 C	N.D.	N.D.	N.D.	N.D.	N.D.	N.D.	N.D.	0.590218	0.3
	day5 +Dox A	0.789751	N.D.	0.21513	N.D.	N.D.	N.D.	N.D.	0.00794745	N.D.
	day5 +Dox B	0.9741	N.D.	0.190465	N.D.	N.D.	N.D.	N.D.	0.0339715	N.D.
	day5 +Dox C	0.630091	N.D.	0.288268	N.D.	N.D.	N.D.	N.D.	0.0294112	N.D.
	day5 no Dox A	N.D.	N.D.	N.D.	N.D.	N.D.	N.D.	N.D.	0.00652709	N.D.
	day5 no Dox B	N.D.	N.D.	N.D.	N.D.	N.D.	N.D.	N.D.	0.0102601	N.D.
	day5 no Dox C	N.D.	N.D.	N.D.	N.D.	0.00984531	N.D.	N.D.	0.0421221	N.D.
	day10 +Dox A	1	N.D.	1	1	1	1	N.D.	N.D.	N.D.
	day10 +Dox B	1	N.D.	1	1	1	1	N.D.	N.D.	N.D.
	day10 +Dox C	1	N.D.	1	1	1	1	N.D.	N.D.	N.D.
	day10 no Dox A	0.0970575	N.D.	N.D.	N.D.	N.D.	N.D.	N.D.	N.D.	N.D.
	day10 no Dox B	0.0463035	N.D.	N.D.	N.D.	N.D.	N.D.	N.D.	N.D.	N.D.
	day10 no Dox C	0.0471735	N.D.	N.D.	N.D.	N.D.	N.D.	N.D.	N.D.	N.D.
	day17+Dox A	0.0904699	N.D.	0.28269	N.D.	3.20764	6.40167	946.803	N.D.	N.D.
	day17 +Dox B	0.105837	N.D.	0.517829	N.D.	1.73677	5.71429	254.211	N.D.	N.D.
	day17 +Dox C	0.397271	N.D.	0.558065	N.D.	1.99522	3.35326	712.724	N.D.	N.D.
	MB A		51.0811
	MB B		86.5714
	N.D. Non detected
Supporting Data for Figure 4A. Individual gene expression values normalized with GAPDH expression and scaled relative to iPax7 myogenic precursors (day 10 + Dox) set to 1. Three independent experiments were analyzed (A, B and C) and two primary myoblasts were included as reference.
	Sample	Apobec2
	iPax7 ESC A	0.147373
	iPax7 ESC B	0.0925686
	iPax7 ESC C	0.105321
	day3 A	0.0658706
	day3 B	0.116409
	day3 C	0.246402
	day5 +Dox A	0.184064
	day5 +Dox B	0.0530673
	day5 +Dox C	0.0693415
	day5 no Dox A	0.247416
	day5 no Dox B	0.189127
	day5 no Dox C	0.302769
	day10 +Dox A	1
	day10 +Dox B	1
	day10 +Dox C	1
	day10 no Dox A	0.0534351
	day10 no Dox B	0.0658462
	day10 no Dox C	0.0215674
	day17+Dox A	2.39695
	day17 +Dox B	2.5
	day17 +Dox C	2.7
	MB A	3.3
	MB B	2.4
Supporting Data for Figure 4B. Individual Myogenin expression values normalized with GAPDH expression during iPax7 ESC-derived myogenic model. Two independent experiments were analyzed (A and B).
	Sample	Myogenin
	d6_A	N.D.
	d6_B	N.D.
	d7_A	N.D.
	d7_B	N.D.
	d8_A	N.D.
	d8_B	N.D.
	d9_A	1.89
	d9_B	1.7
	d10_A	3.48
	d10_B	3.05
	N.D. Non detected
Supporting Data for Figures 4C and 4D. Individual gene expression values normalized with GAPDH expression and scaled relative to the control vector set to 1 in Apobec2 knockdown myogenic precursors. Three independent experiments were analyzed (A,B and C)
	Sample	Apobec2	Myogenin
	control _A	1	1
	control _B	1	1
	control _C	1	1
	shRNA1 _A	N.D.	0.21
	shRNA1 _B	0.184989	0.0643542
	shRNA1 _C	N.D.	0.218662
	shRNA4 _A	N.D.	0.0097
	shRNA4 _B	N.D.	0.00885609
	shRNA4 _C	N.D.	0.0160226
	N.D. Non detected
Supporting Data for Supplementary Figures 4A and 4B. Individual gene expression values normalized with GAPDH expression and scaled relative to iPax7 myogenic precursors (day 10 + Dox) set to 1 during iPax7 ESC-derived myogenic model. Three independent experiments were analyzed (A, B and C).
	Sample	Dnmt1	Dnmt3a	Dnmt3b	Tet1	Tet2	Tet3
	iPax7 ESC A	2.52851	2.21758	6.3651	8.5	1.3	0.12
	iPax7 ESC B	0.274566	0.343756	6.3651	9.26411	0.962456	0.112624
	iPax7 ESC C	1.41261	0.230188	19.3166	9.83671	1.27947	0.0773784
	day3 A	1.35329	0.432219	19.3166	1.71147	0.302986	0.0599265
	day3 B	0.623177	0.433107	27.2244	1.46507	0.492429	0.225377
	day3 C	1.53425	0.403145	9.37274	2.72891	0.619408	0.398824
	day5 +Dox A	2.84211	1.08519	9.9419	1.16267	0.303471	1.16244
	day5 +Dox B	0.757118	1.43198	3.77	1.75567	0.951462	1.0363
	day5 +Dox C	1.44684	2.13609	5.66132	2.68121	1.05863	0.7
	day5 no Dox A	1.0636	3.36583	13.9574	0.635702	0.370137	1.22
	day5 no Dox B	0.934028	0.520716	3.41697	2.41941	0.755238	1.10392
	day5 no Dox C	1.85649	0.757922	5.61122	2.69255	0.898264	1.2091
	day10 +Dox A	1	1	1	1	1	1
	day10 +Dox B	1	1	1	1	1	1
	day10 +Dox C	1	1	1	1	1	1
	day10 no Dox A	0.783036	1.06226	1.03922	0.314286	1.33816	1.01535
	day10 no Dox B	0.63981	0.403604	0.570881	0.281034	1.68217	1.20477
	day10 no Dox C	2	0.980707	1.59135	0.806504	1.34	0.8
	day17+Dox A	0.435065	1.04669	0.741176	0.481548	1.97107	0.708812
	day17 +Dox B	0.437915	0.668468	0.452107	1.18103	2.32041	1.08772
	day17 +Dox C	0.620588	0.655949	0.437019	1.68293	2.15	0.755467
